# Supplementary material for: Data-Enhancement Strategies in Weather-Related Health Studies
Source: Int J Environ Res Public Health. 2022 Jan 14;19(2):906. doi: 10.3390/ijerph19020906 (PMC8776088; doi:10.3390/ijerph19020906)
Supplement: Supplementary file 1 [file ijerph-19-00906-s001.zip]

Archive with 1 entries (1 files):
- ijerph-1500291-supplementary.pdf
